# Supplementary material for: 4-Methyl­benzyl 4-amino­benzoate
Source: Acta Crystallogr Sect E Struct Rep Online. 2010 Mar 3;66(Pt 4):o736. doi: 10.1107/S1600536810007075 (PMC2983826; doi:10.1107/S1600536810007075)
Supplement: Supplementary file 2 [file e-66-0o736-Isup2.hkl]

# 
# h,k,l, Fc-squared, Fo-squared, sigma(Fo-squared) and status flag 
# 
data_I
_shelx_title ' za31 in P21' 
_shelx_refln_list_code          4 
_shelx_F_calc_maximum       62.69 
_exptl_crystal_F_000       256.00 
_reflns_d_resolution_high  0.8208 
 
loop_ 
 _symmetry_equiv_pos_as_xyz 
 'x, y, z' 
 '-x, y+1/2, -z' 
 
_cell_length_a     8.2097 
_cell_length_b     5.5344 
_cell_length_c    14.2932 
_cell_angle_alpha  90.000 
_cell_angle_beta   98.531 
_cell_angle_gamma  90.000 
 
_shelx_F_squared_multiplier     1.000 
 
loop_ 
 _refln_index_h 
 _refln_index_k 
 _refln_index_l 
 _refln_F_squared_calc 
 _refln_F_squared_meas 
 _refln_F_squared_sigma 
 _refln_observed_status 
   2   0   0     2543.69     2245.55    298.79 o 
   3   0   0        5.67        8.25      5.92 o 
   4   0   0      123.55      133.01      7.99 o 
   5   0   0        1.63        1.51      3.51 o 
   6   0   0        3.81        5.40      3.29 o 
   7   0   0      555.79      615.64     17.91 o 
   8   0   0       70.43       71.36      7.34 o 
   9   0   0        0.33        1.21      5.86 o 
   1   1   0     3930.09     3727.45    151.37 o 
   2   1   0      654.62      637.73     16.59 o 
   3   1   0       98.12      121.84      5.24 o 
   4   1   0      395.01      387.34     10.46 o 
   5   1   0       53.20       59.58      3.77 o 
   6   1   0      111.99      129.97      4.89 o 
   7   1   0       49.04       50.78      3.83 o 
   8   1   0       11.17       12.43      4.51 o 
   9   1   0        5.14       10.71      3.74 o 
   0   2   0      217.85      214.79     11.71 o 
   1   2   0      178.94      163.38     10.30 o 
   2   2   0      360.20      329.60     10.23 o 
   3   2   0       88.26       78.49      4.62 o 
   4   2   0       98.62       94.63      4.71 o 
   5   2   0      214.74      231.83      5.45 o 
   6   2   0       13.81       15.76      3.15 o 
   7   2   0        6.09        8.71      3.53 o 
   8   2   0        0.74        2.58      2.87 o 
   9   2   0       14.99       16.89      4.71 o 
   1   3   0       54.40       40.94      5.92 o 
   2   3   0       10.53       15.51      5.34 o 
   3   3   0       23.86       23.94      3.23 o 
   4   3   0       10.30       10.08      3.18 o 
   5   3   0       95.07       91.53      4.54 o 
   6   3   0       69.70       66.24      4.02 o 
   7   3   0       12.82       11.89      2.89 o 
   8   3   0       26.95       25.32      3.39 o 
   0   4   0       51.97       53.06      3.58 o 
   1   4   0        9.28       11.69      3.93 o 
   2   4   0      120.20      133.22      7.92 o 
   3   4   0      181.16      191.95      5.60 o 
   4   4   0       37.97       40.26      3.98 o 
   5   4   0       18.31       16.08      3.27 o 
   6   4   0        9.21        9.78      2.72 o 
   7   4   0       36.13       32.32      3.65 o 
   1   5   0        0.12        0.29      2.92 o 
   2   5   0       24.28       23.43      2.70 o 
   3   5   0      177.63      169.21      7.77 o 
   4   5   0      181.60      183.68      6.68 o 
   5   5   0        2.13        4.57      3.35 o 
   6   5   0        0.21       -0.05      3.45 o 
   0   6   0       14.12       15.57      3.27 o 
   1   6   0       22.04       23.26      2.77 o 
   2   6   0        5.64        6.40      2.83 o 
   3   6   0        3.83        6.15      2.66 o 
   4   6   0        3.38        4.91      2.63 o 
  -9   0   1        8.41        9.65      6.95 o 
  -8   0   1       18.92       25.83      5.07 o 
  -7   0   1      124.55      109.62      8.57 o 
  -6   0   1       52.56       61.49      7.93 o 
  -5   0   1       40.11       34.88      6.85 o 
  -4   0   1       70.38       62.15      6.32 o 
  -3   0   1       23.66       23.27      8.93 o 
  -2   0   1      297.18      245.38     14.35 o 
   2   0   1     3920.81     4285.01    723.23 o 
   3   0   1      126.27      103.40      6.66 o 
   4   0   1       11.75        9.64      3.88 o 
   5   0   1       70.04       52.50     10.01 o 
   6   0   1        6.10       11.28      3.45 o 
   7   0   1      274.89      285.62      6.97 o 
   8   0   1        1.25        0.02      4.62 o 
   9   0   1        4.73        5.23      6.64 o 
  -9   1   1       10.38       16.79      4.86 o 
  -8   1   1       21.23       24.03      4.66 o 
  -7   1   1       77.99       84.03      5.76 o 
  -6   1   1        4.32       -2.25      4.97 o 
  -5   1   1        9.54        6.65      3.30 o 
  -4   1   1      813.19      875.43     37.05 o 
  -3   1   1      318.91      324.01     14.29 o 
  -2   1   1     1479.51     1536.91     34.07 o 
  -1   1   1        1.20        0.50     11.05 o 
   0   1   1      670.12      637.85     19.24 o 
   1   1   1     1146.94     1053.39     25.32 o 
   2   1   1     1271.60     1357.58     94.65 o 
   3   1   1      777.73      778.46     17.85 o 
   4   1   1      381.41      401.06     17.92 o 
   5   1   1       17.36       17.27      2.84 o 
   6   1   1      110.53      104.59      7.18 o 
   7   1   1       57.35       56.90      3.80 o 
   8   1   1        1.25        2.19      3.38 o 
   9   1   1       18.29       16.25      3.87 o 
  -9   2   1        7.20       13.35      5.18 o 
  -8   2   1       17.69       12.94      4.61 o 
  -7   2   1       17.35       17.79      4.36 o 
  -6   2   1      103.53      107.79      4.99 o 
  -5   2   1      287.11      310.53     19.77 o 
  -4   2   1      259.00      245.67     11.73 o 
  -3   2   1     1841.63     1772.70     31.78 o 
  -2   2   1      140.81      120.04     11.17 o 
  -1   2   1      678.74      619.09     58.58 o 
   0   2   1      290.13      277.96     29.20 o 
   1   2   1      237.71      237.08     11.61 o 
   2   2   1       80.96       78.92      6.40 o 
   3   2   1      170.87      164.06      7.58 o 
   4   2   1      202.70      241.27     23.07 o 
   5   2   1       20.99       18.11      3.81 o 
   6   2   1      133.65      113.08      4.51 o 
   7   2   1       18.98       17.02      3.41 o 
   8   2   1        3.25        1.03      3.68 o 
   9   2   1        1.17        1.96      4.50 o 
  -8   3   1       14.69       14.59      4.66 o 
  -7   3   1      136.52      129.22      6.37 o 
  -6   3   1       70.17       68.96      3.89 o 
  -5   3   1       25.68       30.17      3.60 o 
  -4   3   1       80.85       73.74      5.62 o 
  -3   3   1       11.40       10.07      4.77 o 
  -2   3   1       26.67       35.76      4.56 o 
  -1   3   1      439.57      440.38     10.74 o 
   0   3   1      520.52      498.83     58.21 o 
   1   3   1      166.76      177.70      6.21 o 
   2   3   1       45.54       55.32      4.53 o 
   3   3   1       25.96       29.59      3.22 o 
   4   3   1        7.73        8.62      2.80 o 
   5   3   1       14.83       17.72      3.61 o 
   6   3   1       30.94       28.07      3.65 o 
   7   3   1       35.38       31.34      3.39 o 
   8   3   1       14.54        7.24      3.38 o 
  -7   4   1       23.98       19.39      5.67 o 
  -6   4   1        0.24       -0.30      3.04 o 
  -5   4   1       37.67       33.23      3.66 o 
  -4   4   1      102.08      107.18      5.01 o 
  -3   4   1       58.88       62.38      8.72 o 
  -2   4   1       31.03       32.86      4.25 o 
  -1   4   1        8.36        5.70      3.97 o 
   0   4   1      132.61      150.18      4.47 o 
   1   4   1       23.85       29.06      2.88 o 
   2   4   1       16.48       19.72      3.64 o 
   3   4   1       29.79       29.91      3.58 o 
   4   4   1        8.49       11.20      2.92 o 
   5   4   1       17.92       18.18      2.84 o 
   6   4   1        4.02        5.45      2.95 o 
   7   4   1       16.31       13.29      3.30 o 
  -6   5   1        0.85        2.40      3.85 o 
  -5   5   1       20.42       20.37      4.49 o 
  -4   5   1       44.21       41.60      3.32 o 
  -3   5   1        6.27        7.97      2.69 o 
  -2   5   1        4.43        4.62      3.02 o 
  -1   5   1        4.87        3.67      2.91 o 
   0   5   1        2.47        3.45      2.26 o 
   1   5   1        8.48       10.06      2.38 o 
   2   5   1        2.46        3.04      2.04 o 
   3   5   1       50.04       58.58      6.46 o 
   4   5   1       37.89       39.88      4.39 o 
   5   5   1       29.78       30.84      3.64 o 
   6   5   1        7.55        9.57      4.65 o 
  -4   6   1        1.46        2.73      2.37 o 
  -3   6   1       23.37       22.44      3.10 o 
  -2   6   1        2.31        2.29      2.48 o 
  -1   6   1        0.39        3.71      2.62 o 
   0   6   1        2.95        3.48      2.48 o 
   1   6   1        4.06        5.63      2.68 o 
   2   6   1        2.74        2.12      2.57 o 
   3   6   1       23.11       25.61      2.77 o 
   4   6   1       14.63       12.05      2.76 o 
  -9   0   2        0.43        3.29      4.27 o 
  -8   0   2        9.38       11.85      6.44 o 
  -7   0   2      217.68      228.47      9.59 o 
  -6   0   2      619.78      564.42     18.08 o 
  -5   0   2      111.15      132.79      8.45 o 
  -4   0   2        1.77        1.60      7.34 o 
  -3   0   2       10.65       11.32      8.55 o 
  -1   0   2        6.97        4.86      7.03 o 
   1   0   2     3423.39     3739.68    626.15 o 
   2   0   2       16.65       13.02      5.13 o 
   3   0   2      199.49      226.34     22.73 o 
   4   0   2       18.97       20.90      4.18 o 
   5   0   2       21.12       20.86      3.86 o 
   6   0   2        9.44       12.46      4.46 o 
   7   0   2        7.73       11.30      3.50 o 
   8   0   2       35.30       38.80      5.35 o 
   9   0   2       25.44       28.33      5.11 o 
  -9   1   2        2.29        4.52      4.85 o 
  -8   1   2        3.33        5.17      3.68 o 
  -7   1   2      125.34      129.71     12.48 o 
  -6   1   2       60.61       70.57      6.00 o 
  -5   1   2      106.09       82.23     10.26 o 
  -4   1   2      200.66      163.31      7.19 o 
  -3   1   2      182.04      184.36     15.63 o 
  -1   1   2      884.92      832.13     33.69 o 
   0   1   2     2868.37     3065.29    107.00 o 
   1   1   2      110.20      105.23      6.18 o 
   2   1   2        8.48       11.71      3.86 o 
   3   1   2      194.45      195.95      4.32 o 
   4   1   2       53.36       51.31      4.79 o 
   5   1   2       11.60       12.18      3.16 o 
   6   1   2       78.09       74.81      3.65 o 
   7   1   2       83.50       82.16      8.08 o 
   8   1   2        4.37        7.88      2.86 o 
   9   1   2        2.63        3.11      3.30 o 
  -9   2   2        1.77        4.30      3.64 o 
  -8   2   2        5.40        3.84      3.26 o 
  -7   2   2       23.87       26.48      4.80 o 
  -6   2   2        3.41        2.98      4.75 o 
  -5   2   2       60.95       66.20      5.79 o 
  -4   2   2        1.19        0.86      7.10 o 
  -3   2   2      154.26      171.36     20.06 o 
  -2   2   2       21.73       15.55      8.12 o 
  -1   2   2       14.45       14.26      4.35 o 
   0   2   2      109.12      104.69      5.57 o 
   1   2   2      193.89      181.77     14.00 o 
   2   2   2       77.95       69.98      4.59 o 
   3   2   2       57.06       59.15      4.16 o 
   4   2   2      312.73      314.40     10.55 o 
   5   2   2       37.70       36.60      3.95 o 
   6   2   2       24.75       25.19      3.17 o 
   7   2   2       20.28       20.23      3.44 o 
   8   2   2       39.81       40.00      3.64 o 
   9   2   2        1.32        1.42      2.78 o 
  -8   3   2        6.37        6.17      4.86 o 
  -7   3   2       11.90       12.19      4.86 o 
  -6   3   2        2.62        7.41      4.18 o 
  -5   3   2       30.70       31.67      5.45 o 
  -4   3   2       11.71       12.16     10.48 o 
  -3   3   2        0.80        1.73      4.30 o 
  -2   3   2       56.11       52.62      3.83 o 
  -1   3   2       48.15       42.69      3.66 o 
   0   3   2      211.36      198.85      5.12 o 
   1   3   2      159.65      153.10      4.87 o 
   2   3   2      102.28      102.06     11.19 o 
   3   3   2       97.70       95.69      4.27 o 
   4   3   2       26.73       24.59      3.28 o 
   5   3   2       45.06       46.66      3.31 o 
   6   3   2       21.60       23.82      3.37 o 
   7   3   2       61.63       53.34      3.88 o 
   8   3   2        2.29        4.87      2.70 o 
  -8   4   2        5.52        7.82      4.24 o 
  -7   4   2        3.72        3.99      3.86 o 
  -6   4   2       24.34       20.93      5.56 o 
  -5   4   2        9.08       10.32      3.89 o 
  -4   4   2       60.21       59.98      3.46 o 
  -3   4   2       42.92       40.88      3.27 o 
  -2   4   2       66.18       61.57      4.60 o 
  -1   4   2       14.92       11.38      3.38 o 
   0   4   2       88.04       92.69      4.73 o 
   1   4   2      100.42      104.54      3.38 o 
   2   4   2       44.63       48.50      3.60 o 
   3   4   2      212.89      215.70      7.29 o 
   4   4   2       57.96       55.05      3.89 o 
   5   4   2        1.73        3.01      2.80 o 
   6   4   2        1.37        0.61      2.87 o 
   7   4   2        4.17        3.19      2.64 o 
  -6   5   2        2.37        4.09      3.14 o 
  -5   5   2       13.23       11.57      2.64 o 
  -4   5   2        7.00        4.24      2.58 o 
  -3   5   2       77.35       73.68      5.11 o 
  -2   5   2       11.51        9.45      2.64 o 
  -1   5   2        0.89        2.00      2.28 o 
   0   5   2       30.88       32.71      2.30 o 
   1   5   2        9.71       11.13      2.38 o 
   2   5   2       28.33       29.51      3.20 o 
   3   5   2       10.19        8.20      3.80 o 
   4   5   2       20.46       18.42      4.30 o 
   5   5   2        9.71       11.70      4.23 o 
   6   5   2        2.53        4.21      3.46 o 
  -4   6   2        1.76        4.87      2.62 o 
  -3   6   2        0.82        1.84      2.24 o 
  -2   6   2        1.76        0.72      2.46 o 
  -1   6   2       17.78       17.65      2.41 o 
   0   6   2       18.94       19.56      2.88 o 
   1   6   2        8.84       12.72      2.73 o 
   2   6   2        6.23        7.67      2.54 o 
   3   6   2        7.62        6.33      2.87 o 
   4   6   2        7.26        8.33      2.74 o 
  -9   0   3        1.98        0.21      5.79 o 
  -8   0   3        0.01        6.50      6.26 o 
  -7   0   3      205.81      223.53     10.80 o 
  -6   0   3      256.47      227.47     11.18 o 
  -5   0   3       30.19       28.75      6.73 o 
  -4   0   3      246.49      299.09     12.42 o 
  -2   0   3      278.70      219.71     13.72 o 
  -1   0   3        3.51        3.57      6.53 o 
   0   0   3     2492.50     2310.01    427.32 o 
   1   0   3     3140.24     3197.02    334.23 o 
   2   0   3       43.36       30.18      7.17 o 
   3   0   3       79.08       70.35      9.52 o 
   4   0   3       10.43        9.82      4.76 o 
   5   0   3      178.75      169.02      6.10 o 
   6   0   3        3.71        6.16      3.59 o 
   7   0   3       39.84       37.20      3.23 o 
   8   0   3       24.08       28.69      3.90 o 
   9   0   3        0.71        1.32      4.18 o 
  -9   1   3       25.55       25.55      4.16 o 
  -8   1   3        2.00        3.21      3.59 o 
  -7   1   3       89.86       99.51      6.02 o 
  -6   1   3       10.21       10.42      4.00 o 
  -5   1   3       32.25       39.16      5.08 o 
  -4   1   3      254.92      283.31     15.09 o 
  -3   1   3      562.44      527.79     24.44 o 
  -2   1   3      351.65      328.75     11.16 o 
  -1   1   3       67.18       59.12      5.36 o 
   0   1   3     3134.64     3355.21    123.12 o 
   1   1   3      441.81      440.79     16.20 o 
   2   1   3        0.35        1.93      3.42 o 
   3   1   3      218.53      227.87      7.72 o 
   4   1   3       46.70       53.10      5.89 o 
   5   1   3       37.85       32.37      3.74 o 
   6   1   3        0.02        3.76      3.01 o 
   7   1   3      154.58      164.56      7.36 o 
   8   1   3       39.26       45.73      3.65 o 
   9   1   3       14.83       19.89      3.17 o 
  -9   2   3       16.87       19.12      5.12 o 
  -8   2   3        1.82        3.12      4.41 o 
  -7   2   3       14.66       13.53      4.51 o 
  -6   2   3        8.03        7.70      3.92 o 
  -5   2   3       37.69       44.53      5.16 o 
  -3   2   3       15.10       15.00      6.61 o 
  -2   2   3       14.81       18.80      4.90 o 
  -1   2   3      252.52      253.36     10.37 o 
   0   2   3      659.41      682.17     17.87 o 
   1   2   3      161.67      144.86      7.11 o 
   2   2   3      124.78      106.87      8.81 o 
   3   2   3      121.48      125.49     10.60 o 
   4   2   3       45.73       51.38      5.36 o 
   5   2   3       11.46       15.53      3.07 o 
   6   2   3       73.65       84.04      4.03 o 
   7   2   3      158.41      152.61     12.77 o 
   8   2   3       18.70       20.02      3.33 o 
   9   2   3       13.15       14.52      6.63 o 
  -8   3   3       19.57       16.76      4.17 o 
  -7   3   3        9.20       13.33      5.59 o 
  -6   3   3       13.80       12.44      4.38 o 
  -5   3   3        8.11       13.55      3.96 o 
  -4   3   3       81.16       79.94      4.83 o 
  -3   3   3        0.70       -0.51      3.35 o 
  -2   3   3       27.84       25.33      3.38 o 
  -1   3   3       80.62       81.37      4.46 o 
   0   3   3      222.54      220.55     12.46 o 
   1   3   3       20.96       18.90      2.58 o 
   2   3   3      128.91      122.62      4.70 o 
   3   3   3      177.47      170.86      4.90 o 
   4   3   3       14.57       11.26      3.14 o 
   5   3   3       50.85       50.75      3.11 o 
   6   3   3        4.06        3.12      2.71 o 
   7   3   3        8.79        7.65      2.84 o 
   8   3   3        2.29        3.71      3.16 o 
  -7   4   3       21.94       17.31      4.09 o 
  -6   4   3        1.84        2.61      3.26 o 
  -5   4   3       18.03       19.03      2.36 o 
  -4   4   3      162.94      154.03      4.82 o 
  -3   4   3       36.71       40.56      3.39 o 
  -2   4   3       23.45       21.52      3.86 o 
  -1   4   3        9.97       10.27      3.46 o 
   0   4   3       63.85       67.37      3.80 o 
   1   4   3        7.41        7.93      2.94 o 
   2   4   3       65.38       63.55      4.54 o 
   3   4   3      263.25      257.40     14.36 o 
   4   4   3       52.76       55.71      3.78 o 
   5   4   3       16.10       19.80      3.62 o 
   6   4   3        4.24        6.77      3.24 o 
   7   4   3        7.04        5.56      3.35 o 
  -6   5   3        4.99        5.72      2.30 o 
  -5   5   3       14.36       13.01      3.13 o 
  -4   5   3       13.91       13.34      3.93 o 
  -3   5   3      316.11      309.08      7.57 o 
  -2   5   3       91.09       91.61      3.93 o 
  -1   5   3       32.04       27.63      3.86 o 
   0   5   3        2.86        5.52      2.59 o 
   1   5   3       57.44       56.35      3.91 o 
   2   5   3       23.74       26.93      2.65 o 
   3   5   3        8.01        8.85      3.20 o 
   4   5   3       78.01       72.91      4.16 o 
   5   5   3        4.28        3.51      3.34 o 
   6   5   3       16.98       22.32      3.71 o 
  -4   6   3       18.42       17.74      3.35 o 
  -3   6   3       68.68       72.11      3.91 o 
  -2   6   3       25.67       23.20      3.48 o 
  -1   6   3       21.98       23.13      2.85 o 
   0   6   3        0.68       -0.74      2.67 o 
   1   6   3        2.81        5.41      2.38 o 
   2   6   3        4.83        5.25      2.64 o 
   3   6   3        3.57        6.27      2.76 o 
  -9   0   4       15.72       20.65      6.08 o 
  -8   0   4       28.67       28.93      6.79 o 
  -7   0   4       83.73      103.63      8.42 o 
  -6   0   4        8.89       10.11      7.38 o 
  -5   0   4        0.24       -1.71      5.99 o 
  -4   0   4       36.88       31.78      7.19 o 
  -3   0   4        5.95        8.15      7.24 o 
  -2   0   4      339.02      304.90     32.12 o 
  -1   0   4      644.48      662.29     35.74 o 
   0   0   4      932.59     1027.89     54.26 o 
   1   0   4      108.29      111.31      9.71 o 
   2   0   4        5.40        6.20      5.15 o 
   3   0   4      599.94      545.47     76.64 o 
   4   0   4       18.98       14.64      3.91 o 
   5   0   4       21.91       25.59      4.02 o 
   6   0   4        0.18        2.19      5.43 o 
   7   0   4        2.76        6.15      3.19 o 
   8   0   4       13.67       16.63      3.80 o 
   9   0   4        3.85        3.73      4.30 o 
  -9   1   4        0.49        5.48      6.21 o 
  -8   1   4       12.70       15.35      4.86 o 
  -7   1   4      185.42      209.03      7.24 o 
  -6   1   4       34.07       34.51      4.69 o 
  -5   1   4       86.78       89.77      7.65 o 
  -4   1   4       14.51       15.92      3.79 o 
  -3   1   4      373.74      380.91     12.57 o 
  -2   1   4        8.84        9.24      4.15 o 
  -1   1   4      178.54      162.88      6.32 o 
   0   1   4     2630.11     2872.13    118.32 o 
   1   1   4       40.47       36.86      3.28 o 
   2   1   4      666.44      655.52     47.86 o 
   3   1   4       51.92       50.01      5.47 o 
   4   1   4      144.13      148.82      3.59 o 
   5   1   4        1.21        2.50      2.77 o 
   6   1   4       19.27       19.63      2.47 o 
   7   1   4      158.59      169.87      6.76 o 
   8   1   4        5.23        6.48      2.33 o 
   9   1   4       45.03       40.65      3.45 o 
  -9   2   4        6.34        8.04      4.21 o 
  -8   2   4        6.54        4.13      4.29 o 
  -7   2   4        3.53        2.03      4.06 o 
  -6   2   4        7.45        5.14      5.98 o 
  -4   2   4       64.48       59.30      5.06 o 
  -3   2   4      268.81      281.90      9.03 o 
  -2   2   4      127.89      120.89      6.00 o 
  -1   2   4        0.78        0.70      2.86 o 
   0   2   4      296.43      293.01      9.66 o 
   1   2   4      117.99      120.04     10.32 o 
   2   2   4       15.01       14.57      3.35 o 
   3   2   4       68.62       70.91      5.42 o 
   4   2   4       17.81       20.35      2.33 o 
   5   2   4       11.94       11.52      2.42 o 
   6   2   4       49.63       48.22      3.16 o 
   7   2   4       19.99       19.19      3.47 o 
   8   2   4       35.55       32.57      3.14 o 
  -8   3   4       15.80       15.94      3.01 o 
  -7   3   4       32.26       29.98      5.00 o 
  -6   3   4       68.30       66.27      8.42 o 
  -5   3   4        4.16        0.69      5.11 o 
  -4   3   4      134.23      132.04      6.74 o 
  -3   3   4       63.00       71.58      6.27 o 
  -2   3   4       91.13       94.71      3.58 o 
  -1   3   4       12.46       14.96      3.10 o 
   0   3   4       19.08       20.98      3.09 o 
   1   3   4       41.64       45.12      2.95 o 
   2   3   4       25.04       28.03      2.54 o 
   3   3   4      360.48      317.40     23.50 o 
   4   3   4      105.27       99.88      6.20 o 
   5   3   4       53.03       56.23      4.02 o 
   6   3   4       29.22       29.05      3.04 o 
   7   3   4       13.75       13.47      3.18 o 
   8   3   4        4.50        3.12      3.31 o 
  -7   4   4       34.48       29.52      3.45 o 
  -6   4   4       19.48       21.03      3.74 o 
  -5   4   4       13.58       11.00      3.05 o 
  -4   4   4      100.97      104.58     14.79 o 
  -3   4   4       42.39       45.81      3.21 o 
  -2   4   4       21.41       23.68      3.89 o 
  -1   4   4       26.78       26.48      4.38 o 
   0   4   4       38.36       39.24      4.54 o 
   1   4   4       72.58       74.86      3.09 o 
   2   4   4       81.96       80.18      3.43 o 
   3   4   4       55.50       56.27      3.23 o 
   4   4   4      153.98      155.68     10.06 o 
   5   4   4       23.46       21.02      3.49 o 
   6   4   4        3.67        4.19      2.54 o 
   7   4   4        3.02        4.95      2.77 o 
  -6   5   4        0.23        2.00      2.55 o 
  -5   5   4        4.17        3.47      3.13 o 
  -4   5   4        2.39        2.03      2.99 o 
  -3   5   4        8.29       11.09      2.87 o 
  -2   5   4       30.99       33.77      3.13 o 
  -1   5   4      110.19      121.26      9.00 o 
   0   5   4       44.27       43.76      3.04 o 
   1   5   4       34.11       35.00      2.90 o 
   2   5   4        3.16        5.94      2.80 o 
   3   5   4       12.70       10.36      2.54 o 
   4   5   4       22.94       24.35      2.40 o 
   5   5   4       15.39       17.77      3.49 o 
  -4   6   4       28.78       27.90      4.71 o 
  -3   6   4        7.05        2.45      3.38 o 
  -2   6   4       27.32       27.76      3.61 o 
  -1   6   4        7.55        7.34      2.75 o 
   0   6   4       46.77       41.89      3.10 o 
   1   6   4        1.11        3.40      2.80 o 
   2   6   4        9.66       10.13      2.95 o 
   3   6   4       26.07       26.37      4.74 o 
  -9   0   5        2.86        4.49      4.12 o 
  -8   0   5        8.77        7.95      4.34 o 
  -7   0   5       13.81       12.89      5.58 o 
  -6   0   5      150.78      137.03      6.47 o 
  -5   0   5        4.88        3.50      5.58 o 
  -4   0   5      103.02      106.26      8.04 o 
  -3   0   5      757.41      629.67     19.72 o 
  -2   0   5        3.37        3.39      5.01 o 
  -1   0   5      145.30      152.69      7.93 o 
   0   0   5        9.24        8.15      5.32 o 
   1   0   5      106.95       91.63      6.68 o 
   2   0   5       39.13       42.65      4.99 o 
   3   0   5      216.14      236.96      5.53 o 
   4   0   5      193.44      190.85      4.96 o 
   5   0   5       84.38       87.99     10.86 o 
   6   0   5        6.88        6.88      3.33 o 
   7   0   5       37.38       30.82      4.42 o 
   8   0   5        2.27        3.51      3.40 o 
   9   0   5        4.56        5.50      5.04 o 
  -9   1   5        6.34        8.38      2.95 o 
  -8   1   5        2.31        4.29      2.63 o 
  -7   1   5       63.60       66.60      3.64 o 
  -6   1   5       66.93       73.45      3.96 o 
  -5   1   5       15.81       16.72      4.39 o 
  -4   1   5       16.24       13.92      5.16 o 
  -3   1   5      361.66      369.17     10.23 o 
  -2   1   5      119.98      113.64      9.20 o 
  -1   1   5       74.06       77.61      4.47 o 
   0   1   5     1679.39     1752.82     43.24 o 
   1   1   5      641.71      659.18     34.35 o 
   2   1   5       76.14       88.19      5.51 o 
   3   1   5       78.90       76.52      4.49 o 
   4   1   5      172.42      188.86      3.61 o 
   5   1   5       10.59        8.70      3.07 o 
   6   1   5       14.07       14.62      2.74 o 
   7   1   5       57.93       54.09      6.22 o 
   8   1   5       14.46       13.14      3.00 o 
  -9   2   5        8.61        5.82      4.34 o 
  -8   2   5        0.26        3.95      3.02 o 
  -7   2   5       33.19       29.37      4.50 o 
  -6   2   5        5.12        5.44      5.60 o 
  -5   2   5       34.62       32.75      4.61 o 
  -4   2   5        1.67        4.27      5.87 o 
  -3   2   5       68.82       64.84      5.33 o 
  -2   2   5       58.42       52.40      3.24 o 
  -1   2   5      137.93      136.62      7.65 o 
   0   2   5      235.54      237.11     14.87 o 
   1   2   5      183.91      205.22      9.63 o 
   2   2   5      117.06      123.12      4.13 o 
   3   2   5       12.53       12.58      2.55 o 
   4   2   5       29.84       30.78      3.10 o 
   5   2   5       28.96       32.93      2.51 o 
   6   2   5        7.08       10.54      2.49 o 
   7   2   5        4.66        6.59      2.35 o 
   8   2   5       13.77       11.68      3.33 o 
  -8   3   5        8.40        6.46      4.91 o 
  -7   3   5        0.74        6.71      4.05 o 
  -6   3   5       11.49       12.21      5.50 o 
  -5   3   5        0.46        1.75      5.42 o 
  -4   3   5      104.66       99.26      6.31 o 
  -3   3   5        9.37        9.96      3.98 o 
  -2   3   5      111.52      119.40      3.71 o 
  -1   3   5       33.80       32.73      2.88 o 
   0   3   5       24.16       30.32      2.82 o 
   1   3   5       80.05       86.27      3.29 o 
   2   3   5        2.37        5.81      2.10 o 
   3   3   5       36.41       35.68      2.27 o 
   4   3   5       41.93       41.56      3.72 o 
   5   3   5       59.72       53.58      4.34 o 
   6   3   5       21.27       19.03      2.68 o 
   7   3   5       17.20       15.40      3.28 o 
  -7   4   5        8.17        7.08      2.64 o 
  -6   4   5       10.55       11.16      5.12 o 
  -5   4   5       38.54       32.91      3.99 o 
  -4   4   5       29.99       31.62      2.91 o 
  -3   4   5      168.28      165.37      4.11 o 
  -2   4   5       15.02       14.86      2.45 o 
  -1   4   5        0.94        1.93      3.25 o 
   0   4   5       30.67       32.53      4.95 o 
   1   4   5       51.34       55.10      2.71 o 
   2   4   5       17.07       13.60      2.48 o 
   3   4   5       46.05       50.10      3.00 o 
   4   4   5       58.18       56.10      3.68 o 
   5   4   5        0.29        1.57      3.17 o 
   6   4   5        6.70        4.73      3.08 o 
  -6   5   5        1.49        3.72      2.77 o 
  -5   5   5        4.19       -1.52      3.81 o 
  -4   5   5        3.03        0.28      3.07 o 
  -3   5   5        0.69        2.29      3.44 o 
  -2   5   5       42.80       44.37      3.09 o 
  -1   5   5        9.46       10.49      3.13 o 
   0   5   5       75.34       67.15      4.07 o 
   1   5   5        8.88        8.93      3.17 o 
   2   5   5       32.58       37.96      3.03 o 
   3   5   5        0.95        2.81      2.48 o 
   4   5   5        5.19        5.43      2.65 o 
   5   5   5        9.49       10.69      2.57 o 
  -3   6   5       42.64       42.31      3.80 o 
  -2   6   5       46.32       40.33      3.45 o 
  -1   6   5       16.09       16.65      2.55 o 
   0   6   5        9.05        7.28      2.78 o 
   1   6   5       10.44        9.24      4.18 o 
   2   6   5        6.23        4.81      3.20 o 
   3   6   5       17.66       16.88      5.08 o 
  -9   0   6       44.69       43.19      4.90 o 
  -8   0   6        7.14        6.75      4.54 o 
  -7   0   6        0.02        1.63      4.16 o 
  -6   0   6      119.30      137.77     18.15 o 
  -5   0   6       33.59       39.51      6.67 o 
  -4   0   6      189.00      186.50      9.39 o 
  -3   0   6       25.99       23.82      4.55 o 
  -2   0   6      486.84      447.32      9.84 o 
  -1   0   6      103.81      103.34      8.61 o 
   0   0   6       10.19       12.61      4.45 o 
   1   0   6       52.08       46.97      4.53 o 
   2   0   6      123.47      116.17      8.05 o 
   3   0   6       66.11       64.23      3.38 o 
   4   0   6      234.76      239.08     25.87 o 
   5   0   6       48.07       51.21      3.96 o 
   6   0   6       12.82       10.93      4.10 o 
   7   0   6        5.69       10.46      3.75 o 
   8   0   6        1.11       -1.22      4.15 o 
  -9   1   6        6.31        5.31      2.74 o 
  -8   1   6        1.17        3.64      3.10 o 
  -7   1   6       75.24       80.60      3.77 o 
  -6   1   6      243.15      253.89      7.04 o 
  -5   1   6       20.80       21.86      4.20 o 
  -4   1   6        0.19        2.52      4.38 o 
  -3   1   6       96.63      100.72      4.94 o 
  -2   1   6      154.12      163.86      4.19 o 
  -1   1   6      272.09      271.50     13.94 o 
   0   1   6      504.67      513.35     24.93 o 
   1   1   6      493.33      501.02     17.21 o 
   2   1   6       10.68       13.83      2.43 o 
   3   1   6      108.75      115.57      4.51 o 
   4   1   6        0.67        1.78      2.42 o 
   5   1   6        4.00        3.74      2.66 o 
   6   1   6        0.30        0.32      2.33 o 
   7   1   6       45.91       49.65      2.71 o 
   8   1   6       14.74       14.28      2.94 o 
  -9   2   6        2.32        0.20      3.61 o 
  -8   2   6       20.36       21.37      4.59 o 
  -7   2   6      124.91       97.50      4.71 o 
  -6   2   6       20.96       25.46      4.20 o 
  -5   2   6        0.05        3.19      4.19 o 
  -4   2   6       58.43       60.86      5.32 o 
  -3   2   6       31.64       32.67      4.93 o 
  -2   2   6       49.65       51.57      3.68 o 
  -1   2   6      262.30      271.55     10.43 o 
   0   2   6      956.00     1030.10     19.98 o 
   1   2   6       18.74       19.32      2.87 o 
   2   2   6       24.05       24.51      2.32 o 
   3   2   6       79.59       84.13      2.83 o 
   4   2   6        2.48        4.48      2.35 o 
   5   2   6       15.33       15.41      2.28 o 
   6   2   6       29.61       29.59      2.92 o 
   7   2   6       80.37       75.80      4.08 o 
   8   2   6        7.87        7.21      2.64 o 
  -8   3   6        3.18        1.82      3.19 o 
  -7   3   6        7.68        5.51      3.83 o 
  -6   3   6        0.03        3.03      3.83 o 
  -5   3   6       17.24       16.35      5.77 o 
  -4   3   6      287.49      257.58      7.67 o 
  -3   3   6      418.77      340.36     51.23 o 
  -2   3   6       71.91       76.88      4.02 o 
  -1   3   6       84.55       83.68      3.30 o 
   0   3   6       13.91       17.79      3.01 o 
   1   3   6       12.70       13.08      2.50 o 
   2   3   6        8.23        5.71      2.30 o 
   3   3   6      192.34      184.59      8.05 o 
   4   3   6      226.28      242.14     14.63 o 
   5   3   6        3.65        2.72      2.44 o 
   6   3   6        0.83        2.49      3.13 o 
   7   3   6        1.94        2.79      2.85 o 
  -7   4   6        1.93        1.35      2.55 o 
  -6   4   6       14.42       11.45      5.23 o 
  -5   4   6        0.45        1.10      3.00 o 
  -4   4   6       28.86       23.62      3.81 o 
  -3   4   6       90.45       88.88      4.02 o 
  -2   4   6       85.59       86.11      4.05 o 
  -1   4   6        6.88        9.03      4.06 o 
   0   4   6       28.44       28.54      3.74 o 
   1   4   6       10.03       11.09      2.26 o 
   2   4   6        3.39        2.94      2.33 o 
   3   4   6       27.92       27.40      2.65 o 
   4   4   6       10.01        9.86      2.52 o 
   5   4   6       14.50       16.35      2.48 o 
   6   4   6        7.67        5.85      3.38 o 
  -6   5   6       24.42       24.43      3.58 o 
  -5   5   6        0.31        0.00      2.99 o 
  -4   5   6        0.42        3.13      3.24 o 
  -3   5   6        2.79        2.76      3.61 o 
  -2   5   6       15.02       13.81      2.80 o 
  -1   5   6        6.21        5.37      3.13 o 
   0   5   6       55.69       55.47      5.29 o 
   1   5   6       23.74       24.15      4.09 o 
   2   5   6       14.66       12.97      2.62 o 
   3   5   6        0.66        3.04      2.35 o 
   4   5   6        1.79        4.13      2.86 o 
   5   5   6        1.97        2.40      2.31 o 
  -3   6   6       34.11       30.30      4.22 o 
  -2   6   6        8.18       10.11      3.21 o 
  -1   6   6        3.39        2.96      2.46 o 
   0   6   6        0.56       -0.90      2.54 o 
   1   6   6        4.79        3.72      3.96 o 
   2   6   6        7.13       10.50      4.57 o 
  -9   0   7        6.63        5.68      4.40 o 
  -8   0   7       21.82       25.55      4.63 o 
  -7   0   7       25.83       22.90      4.73 o 
  -6   0   7        1.33        3.36      6.28 o 
  -5   0   7      192.56      206.41     10.38 o 
  -4   0   7      226.77      187.41      9.26 o 
  -3   0   7      253.11      245.80      7.27 o 
  -2   0   7       15.94       23.38      4.48 o 
  -1   0   7      169.04      185.95     14.24 o 
   0   0   7      193.94      222.17      6.25 o 
   1   0   7        0.01       -0.46      3.08 o 
   2   0   7       45.51       48.48      3.87 o 
   3   0   7       58.45       59.07      3.56 o 
   4   0   7        4.74        6.93      3.03 o 
   5   0   7        0.15       -0.49      2.89 o 
   6   0   7        2.29        1.80      4.44 o 
   7   0   7        0.50        0.60      4.01 o 
   8   0   7        0.87        4.68      4.07 o 
  -9   1   7       28.04       30.14      3.34 o 
  -8   1   7       32.51       31.98      3.26 o 
  -7   1   7      215.14      227.47      5.40 o 
  -6   1   7       33.62       33.18      4.11 o 
  -5   1   7      131.32      128.59     11.06 o 
  -4   1   7      145.35      148.32      6.61 o 
  -3   1   7      140.48      152.34      4.22 o 
  -2   1   7       31.29       31.92      3.69 o 
  -1   1   7      229.01      223.30     10.86 o 
   0   1   7      340.30      361.79     16.01 o 
   1   1   7      590.16      580.35     24.83 o 
   2   1   7       78.92       78.02      4.63 o 
   3   1   7       12.40       14.85      2.85 o 
   4   1   7       35.16       33.26      2.45 o 
   5   1   7        8.59        6.78      2.64 o 
   6   1   7       12.51       13.11      2.12 o 
   7   1   7        4.59        5.73      2.30 o 
   8   1   7       12.70       10.65      2.85 o 
  -9   2   7       10.95       11.16      4.49 o 
  -8   2   7       16.05       15.77      6.69 o 
  -7   2   7       84.27       88.58      6.59 o 
  -6   2   7       42.48       42.21      5.57 o 
  -5   2   7       10.13       13.05      5.98 o 
  -4   2   7        1.09       -0.31      4.13 o 
  -3   2   7       13.63       11.35      4.08 o 
  -2   2   7       19.34       23.06      2.97 o 
  -1   2   7       18.64       19.06      2.34 o 
   0   2   7      851.32      894.01     39.01 o 
   1   2   7      106.45      102.09      6.68 o 
   2   2   7       46.64       44.98      2.64 o 
   3   2   7       44.53       46.92      3.80 o 
   4   2   7        4.35        3.70      2.15 o 
   5   2   7        8.26        8.24      1.87 o 
   6   2   7        5.42        6.62      2.76 o 
   7   2   7       80.93       71.65      2.78 o 
  -8   3   7        3.11        3.25      3.50 o 
  -7   3   7        0.89        7.76      5.62 o 
  -6   3   7        7.69        4.02      3.78 o 
  -5   3   7       14.57       14.86      5.67 o 
  -4   3   7       27.61       21.22      4.03 o 
  -3   3   7       35.01       25.92      4.66 o 
  -2   3   7       79.38       74.06      2.99 o 
  -1   3   7       37.90       36.01      2.56 o 
   0   3   7       57.76       68.06      5.77 o 
   1   3   7        3.91        3.86      2.40 o 
   2   3   7       10.15       11.15      2.13 o 
   3   3   7      146.68      154.53      8.56 o 
   4   3   7       29.68       30.91      2.22 o 
   5   3   7       30.63       31.09      2.31 o 
   6   3   7       16.73       15.77      2.58 o 
   7   3   7        2.13        4.77      3.44 o 
  -7   4   7        4.60        6.24      3.72 o 
  -6   4   7       11.50       13.38      5.10 o 
  -5   4   7        4.13        5.86      3.59 o 
  -4   4   7       15.30       11.07      3.77 o 
  -3   4   7       78.68       77.79      3.81 o 
  -2   4   7       57.92       66.13      4.30 o 
  -1   4   7      133.35      117.59     20.40 o 
   0   4   7       52.19       55.37      4.07 o 
   1   4   7       57.99       59.96      3.69 o 
   2   4   7       21.31       20.48      2.33 o 
   3   4   7        7.96        6.40      2.85 o 
   4   4   7       28.29       26.00      3.17 o 
   5   4   7        0.19        2.87      2.35 o 
   6   4   7       15.04       14.47      3.02 o 
  -5   5   7        5.46        1.92      3.19 o 
  -4   5   7       19.85       22.09      4.06 o 
  -3   5   7        0.47       -0.29      3.01 o 
  -2   5   7        3.46        5.49      3.56 o 
  -1   5   7       19.72       21.64      4.02 o 
   0   5   7       51.94       51.59      3.73 o 
   1   5   7       12.42       16.35      2.98 o 
   2   5   7       19.80       18.63      2.62 o 
   3   5   7       28.65       33.36      2.87 o 
   4   5   7        6.47        7.80      3.04 o 
  -2   6   7        5.54        5.64      3.51 o 
  -1   6   7        0.07        3.72      2.74 o 
   0   6   7        2.42        3.93      3.38 o 
   1   6   7        2.48        4.81      3.47 o 
  -9   0   8        9.16        5.69      4.30 o 
  -8   0   8       19.70       22.75      4.46 o 
  -7   0   8        0.03        0.09      3.91 o 
  -6   0   8        0.15        0.89      5.99 o 
  -5   0   8        0.55        1.31      6.27 o 
  -4   0   8       15.53       18.14      6.25 o 
  -3   0   8      775.73      762.56    107.50 o 
  -2   0   8       32.36       28.11      3.71 o 
  -1   0   8       47.91       57.91      4.43 o 
   0   0   8       20.00       15.60      4.83 o 
   1   0   8       66.52       57.90      3.92 o 
   2   0   8        0.18        3.16      3.70 o 
   3   0   8       16.21       17.22      4.42 o 
   4   0   8       35.31       35.58      4.08 o 
   5   0   8        0.02        2.32      2.99 o 
   6   0   8        1.35        4.62      3.25 o 
   7   0   8        1.54        1.10      2.47 o 
   8   0   8        0.25        2.46      2.53 o 
  -9   1   8        3.51        2.95      3.05 o 
  -8   1   8       30.16       30.11      3.05 o 
  -7   1   8        3.73        5.14      3.72 o 
  -6   1   8      202.06      216.18      6.30 o 
  -5   1   8       39.66       44.56      4.09 o 
  -4   1   8       39.93       38.69      4.96 o 
  -3   1   8        7.12        8.43      2.68 o 
  -2   1   8       73.12       73.72      3.11 o 
  -1   1   8        7.29        6.96      2.33 o 
   0   1   8      255.15      281.28     12.20 o 
   1   1   8       90.34       91.31      3.77 o 
   2   1   8       28.45       30.19      2.57 o 
   3   1   8       20.29       23.06      2.51 o 
   4   1   8       31.09       31.98      2.53 o 
   5   1   8        3.58        4.14      1.96 o 
   6   1   8        2.30        5.05      2.20 o 
   7   1   8       18.59       19.95      2.29 o 
  -8   2   8       11.51       12.60      4.33 o 
  -7   2   8      107.50      103.75      5.82 o 
  -6   2   8      107.83      120.24      5.97 o 
  -5   2   8      129.39      130.01      7.39 o 
  -4   2   8      234.01      187.01     37.06 o 
  -3   2   8       98.52       93.37      4.05 o 
  -2   2   8       63.87       59.09      3.54 o 
  -1   2   8       44.41       42.46      2.40 o 
   0   2   8      101.38       96.32      3.09 o 
   1   2   8      177.85      190.67      4.00 o 
   2   2   8       45.09       48.24      2.29 o 
   3   2   8       89.16       93.60      2.61 o 
   4   2   8       30.58       29.93      2.32 o 
   5   2   8        5.29        6.62      2.00 o 
   6   2   8        3.15        3.46      2.10 o 
   7   2   8       13.72       13.69      2.26 o 
  -8   3   8        5.59        7.41      4.31 o 
  -7   3   8       13.40        6.42      5.75 o 
  -6   3   8        3.58        0.30      5.22 o 
  -5   3   8       29.35       33.14      4.31 o 
  -4   3   8       75.23       66.01      6.62 o 
  -3   3   8      187.45      189.19      6.93 o 
  -2   3   8      106.57      103.10      5.72 o 
  -1   3   8       49.14       52.20      2.37 o 
   0   3   8        5.72        9.20      2.77 o 
   1   3   8        6.03        4.86      2.42 o 
   2   3   8        9.99       10.49      2.19 o 
   3   3   8       11.66       12.38      2.41 o 
   4   3   8       16.42       19.32      2.03 o 
   5   3   8        3.10        1.36      2.08 o 
   6   3   8        0.03        0.19      2.22 o 
  -7   4   8        0.35       -3.14      5.24 o 
  -6   4   8       27.47       25.73      5.33 o 
  -5   4   8        3.69        4.96      3.73 o 
  -4   4   8        1.44        4.12      2.98 o 
  -3   4   8       73.12       75.90      3.02 o 
  -2   4   8       10.67       13.06      3.31 o 
  -1   4   8       33.03       36.92      3.54 o 
   0   4   8       28.55       30.03      3.46 o 
   1   4   8       54.40       55.79      3.67 o 
   2   4   8       17.03       16.38      2.88 o 
   3   4   8       15.03       15.07      2.18 o 
   4   4   8       38.48       35.20      5.01 o 
   5   4   8        6.69        7.86      2.46 o 
  -5   5   8        4.87        5.55      3.95 o 
  -4   5   8        0.36        0.56      2.72 o 
  -3   5   8        0.41        0.00      3.69 o 
  -2   5   8        3.79        3.84      3.15 o 
  -1   5   8        2.77        6.29      3.07 o 
   0   5   8       18.99       20.38      3.26 o 
   1   5   8       44.76       44.33      3.02 o 
   2   5   8       11.72       14.00      3.18 o 
   3   5   8       10.78       10.63      2.29 o 
   4   5   8        7.80        7.22      2.55 o 
  -9   0   9       30.94       28.48      4.66 o 
  -8   0   9       21.07       16.79      4.34 o 
  -7   0   9       20.51       24.00      6.42 o 
  -6   0   9       53.57       55.98      7.11 o 
  -5   0   9       32.86       21.92      6.71 o 
  -4   0   9       22.62       27.18      4.53 o 
  -3   0   9      336.34      360.59      9.96 o 
  -2   0   9       36.28       32.88      4.36 o 
  -1   0   9        1.75        1.74      3.24 o 
   0   0   9       66.89       65.77      4.46 o 
   1   0   9       66.93       60.12      2.93 o 
   2   0   9        7.98        8.88      3.18 o 
   3   0   9       27.62       27.06      3.52 o 
   4   0   9       63.25       71.49      3.45 o 
   5   0   9        4.35        2.40      3.22 o 
   6   0   9       13.51       19.21      3.34 o 
   7   0   9       29.60       31.02      4.50 o 
  -9   1   9        6.72        6.96      3.35 o 
  -8   1   9        0.92        3.61      3.02 o 
  -7   1   9       52.99       48.98      3.86 o 
  -6   1   9       61.22       61.00      4.92 o 
  -5   1   9       41.56       46.63      4.40 o 
  -4   1   9       53.07       52.22      4.28 o 
  -3   1   9       32.83       35.93      3.24 o 
  -2   1   9       23.97       24.61      2.74 o 
  -1   1   9       50.65       48.25      2.79 o 
   0   1   9      119.39      131.96      2.94 o 
   1   1   9       22.44       22.61      2.39 o 
   2   1   9        9.92       10.21      2.41 o 
   3   1   9        3.21        1.65      2.53 o 
   4   1   9       38.00       38.41      2.77 o 
   5   1   9        3.16        3.75      2.09 o 
   6   1   9        8.65        8.95      2.52 o 
   7   1   9       20.69       20.55      2.36 o 
  -8   2   9        0.84        2.80      4.14 o 
  -7   2   9       50.35       41.95      5.34 o 
  -6   2   9      200.10      198.60      8.47 o 
  -5   2   9       24.16       19.91      5.53 o 
  -4   2   9       19.61       19.34      4.14 o 
  -3   2   9        5.24        7.06      2.55 o 
  -2   2   9       24.42       22.57      2.69 o 
  -1   2   9        9.78        8.81      2.21 o 
   0   2   9      201.38      203.24      7.21 o 
   1   2   9      220.92      213.99      9.92 o 
   2   2   9        0.94        3.08      2.59 o 
   3   2   9      108.81      108.33      6.99 o 
   4   2   9       26.67       26.01      2.59 o 
   5   2   9        6.09        7.34      2.26 o 
   6   2   9        1.17        2.02      2.03 o 
   7   2   9       28.72       27.48      2.54 o 
  -7   3   9        7.27        3.72      3.73 o 
  -6   3   9        2.84        2.28      3.59 o 
  -5   3   9        6.49       14.04      5.41 o 
  -4   3   9       84.33       79.95      6.56 o 
  -3   3   9      168.09      181.61      8.63 o 
  -2   3   9       44.22       44.71      2.51 o 
  -1   3   9       35.47       34.65      2.45 o 
   0   3   9      135.78      130.33      6.03 o 
   1   3   9       13.72       15.87      2.28 o 
   2   3   9        4.78        4.96      2.52 o 
   3   3   9       32.87       31.81      2.43 o 
   4   3   9       52.62       53.80      2.40 o 
   5   3   9        2.27        5.36      2.46 o 
   6   3   9        9.05       10.19      2.19 o 
  -6   4   9        2.34        2.17      4.98 o 
  -5   4   9        1.07        6.46      6.29 o 
  -4   4   9       12.90       11.61      3.04 o 
  -3   4   9        0.49        3.50      3.33 o 
  -2   4   9       25.03       17.77      4.59 o 
  -1   4   9       29.53       24.85      2.89 o 
   0   4   9       24.06       22.62      2.60 o 
   1   4   9       13.15       13.86      2.93 o 
   2   4   9        0.08        0.55      2.20 o 
   3   4   9        2.15        5.90      2.33 o 
   4   4   9        8.26        8.17      2.51 o 
   5   4   9        3.10        3.95      3.00 o 
  -4   5   9       14.07       16.17      4.17 o 
  -3   5   9       12.60       16.52      2.71 o 
  -2   5   9        3.74        3.55      3.98 o 
  -1   5   9        3.23        2.23      3.98 o 
   0   5   9        0.69        1.91      2.70 o 
   1   5   9       20.36       18.88      2.99 o 
   2   5   9        8.65       10.71      3.08 o 
   3   5   9       15.38       13.91      3.18 o 
  -8   0  10       12.71       10.81      4.86 o 
  -7   0  10        1.22        4.51      6.17 o 
  -6   0  10        6.75       11.02      6.06 o 
  -5   0  10       16.15       19.83      6.34 o 
  -4   0  10       21.16       17.10      4.46 o 
  -3   0  10       23.79       26.19      4.34 o 
  -2   0  10       18.77       16.12      3.59 o 
  -1   0  10        0.16        0.31      3.71 o 
   0   0  10      414.27      369.33     74.01 o 
   1   0  10       20.40       20.69      2.85 o 
   2   0  10      189.68      197.44     21.55 o 
   3   0  10        3.41        1.05      2.84 o 
   4   0  10      104.31       93.47      5.53 o 
   5   0  10        0.50        1.22      3.13 o 
   6   0  10        2.16        3.26      2.39 o 
   7   0  10       19.49       19.11      2.65 o 
  -8   1  10        6.66        6.41      3.12 o 
  -7   1  10        9.29        7.37      3.10 o 
  -6   1  10       21.43       19.31      4.50 o 
  -5   1  10       18.26       20.36      4.48 o 
  -4   1  10       20.47       23.09      2.97 o 
  -3   1  10       87.43       82.89      6.95 o 
  -2   1  10       74.18       70.49      3.42 o 
  -1   1  10       39.10       36.53      2.61 o 
   0   1  10      133.24      132.02      7.84 o 
   1   1  10       34.33       33.33      2.17 o 
   2   1  10        6.04        7.28      2.58 o 
   3   1  10       59.59       64.01      2.48 o 
   4   1  10        3.32        8.50      2.82 o 
   5   1  10        5.02        5.21      2.28 o 
   6   1  10        3.61        3.17      2.48 o 
   7   1  10        4.23        1.06      1.99 o 
  -8   2  10        0.73       -0.28      6.10 o 
  -7   2  10       31.08       31.10      4.96 o 
  -6   2  10       30.04       35.27      6.34 o 
  -5   2  10        0.31       -0.48      4.55 o 
  -4   2  10      174.43      175.97      5.72 o 
  -3   2  10       14.47       14.17      2.66 o 
  -2   2  10        1.41        3.54      2.48 o 
  -1   2  10       28.86       27.45      2.66 o 
   0   2  10       87.46       82.50      5.51 o 
   1   2  10      111.87      108.58      4.76 o 
   2   2  10        4.39        3.92      2.56 o 
   3   2  10      129.37      123.07      6.89 o 
   4   2  10       25.37       23.36      2.53 o 
   5   2  10       30.95       27.58      2.26 o 
   6   2  10        3.98        5.51      2.09 o 
  -7   3  10       12.20       15.26      5.62 o 
  -6   3  10        0.53        3.21      5.77 o 
  -5   3  10       33.36       40.29      4.34 o 
  -4   3  10        9.20       10.77      4.77 o 
  -3   3  10      108.09      112.13      2.81 o 
  -2   3  10        1.17        1.80      2.16 o 
  -1   3  10       19.72       20.60      1.89 o 
   0   3  10       81.47       85.48      3.10 o 
   1   3  10        5.61        5.25      2.39 o 
   2   3  10       23.29       23.75      2.62 o 
   3   3  10        0.11       -0.22      2.20 o 
   4   3  10       66.92       63.95      2.83 o 
   5   3  10        1.24        3.57      1.93 o 
  -6   4  10        1.46        2.77      3.58 o 
  -5   4  10        5.64        8.69      3.66 o 
  -4   4  10        7.93       10.79      3.03 o 
  -3   4  10       17.80       18.28      3.61 o 
  -2   4  10        9.34       10.77      2.41 o 
  -1   4  10       18.09       17.80      3.25 o 
   0   4  10       18.76       18.59      2.59 o 
   1   4  10        7.66        6.74      2.29 o 
   2   4  10        4.25        4.47      2.09 o 
   3   4  10        7.30        9.08      2.48 o 
   4   4  10       14.69       11.54      2.07 o 
  -4   5  10        5.98        8.74      3.33 o 
  -3   5  10        3.92        3.46      2.65 o 
  -2   5  10        4.15        7.29      3.20 o 
  -1   5  10        8.37        8.61      4.14 o 
   0   5  10       12.18        7.98      2.48 o 
   1   5  10        3.58        4.17      2.53 o 
   2   5  10        2.77        3.20      3.16 o 
  -8   0  11        0.00        1.88      4.69 o 
  -7   0  11        8.50        7.56      6.35 o 
  -6   0  11        4.11        9.77      6.04 o 
  -5   0  11        7.66       11.05      4.40 o 
  -4   0  11       11.87       10.10      3.55 o 
  -3   0  11        0.60        1.85      3.87 o 
  -2   0  11       42.50       40.89      4.45 o 
  -1   0  11        1.25        1.02      4.26 o 
   0   0  11      181.33      179.27      7.87 o 
   1   0  11        0.00        2.61      2.89 o 
   2   0  11      263.27      295.65      6.13 o 
   3   0  11       25.31       28.29      4.39 o 
   4   0  11       23.20       14.84      4.19 o 
   5   0  11        5.43        5.51      3.13 o 
   6   0  11        1.69        4.37      3.64 o 
  -8   1  11        5.02        5.64      3.81 o 
  -7   1  11        8.59        7.84      3.62 o 
  -6   1  11       20.37       19.01      4.64 o 
  -5   1  11       24.58       22.44      4.77 o 
  -4   1  11       89.04       91.08      3.47 o 
  -3   1  11       28.49       27.81      2.69 o 
  -2   1  11       40.85       36.51      2.68 o 
  -1   1  11       23.48       20.22      2.35 o 
   0   1  11        2.01        3.26      1.98 o 
   1   1  11      183.12      195.31      3.61 o 
   2   1  11       16.27       19.62      2.61 o 
   3   1  11       26.71       27.11      2.33 o 
   4   1  11       82.54       82.89      6.22 o 
   5   1  11        1.47        1.53      2.73 o 
   6   1  11       29.18       25.41      2.56 o 
  -7   2  11        5.01        5.74      6.14 o 
  -6   2  11       34.04       33.99      5.26 o 
  -5   2  11       37.01       42.67      4.92 o 
  -4   2  11       69.47       71.45      3.71 o 
  -3   2  11      160.19      161.64      6.08 o 
  -2   2  11       36.94       37.85      2.90 o 
  -1   2  11       63.46       63.15      2.49 o 
   0   2  11       31.88       31.43      2.36 o 
   1   2  11      105.22      112.11      2.74 o 
   2   2  11        0.07        0.71      2.53 o 
   3   2  11        0.77        2.33      2.30 o 
   4   2  11       53.92       51.11      2.56 o 
   5   2  11       16.36       15.28      2.31 o 
   6   2  11        1.64        3.49      2.22 o 
  -7   3  11       30.83       22.41      6.58 o 
  -6   3  11       51.90       61.92      6.66 o 
  -5   3  11       27.40       26.89      5.99 o 
  -4   3  11       18.32       18.11      3.06 o 
  -3   3  11       81.58       86.80      4.19 o 
  -2   3  11        2.97        3.90      2.05 o 
  -1   3  11        7.70        9.47      2.15 o 
   0   3  11       68.75       70.20      3.74 o 
   1   3  11       18.53       15.40      2.64 o 
   2   3  11        4.98        3.23      2.23 o 
   3   3  11       14.94       13.83      2.75 o 
   4   3  11        9.68       10.11      2.06 o 
   5   3  11        1.34        1.41      1.97 o 
  -5   4  11        4.38        5.64      3.05 o 
  -4   4  11        2.30        5.56      3.69 o 
  -3   4  11       12.05       13.37      2.88 o 
  -2   4  11        5.27        5.15      2.46 o 
  -1   4  11        5.56        5.61      2.89 o 
   0   4  11       48.17       46.28      2.81 o 
   1   4  11        2.74        5.07      2.47 o 
   2   4  11        3.15        5.81      2.86 o 
   3   4  11        3.61        2.73      2.36 o 
   4   4  11        1.21        6.06      5.67 o 
  -2   5  11        8.90       11.84      3.44 o 
  -1   5  11        1.88        1.27      3.98 o 
   0   5  11        0.77        3.91      2.96 o 
   1   5  11        1.67        4.38      2.85 o 
  -8   0  12        1.54        5.73      7.65 o 
  -7   0  12       45.96       37.14      8.47 o 
  -6   0  12       24.03       23.89      6.56 o 
  -5   0  12       73.15       84.04      7.44 o 
  -4   0  12       72.91       71.19     12.45 o 
  -3   0  12       25.70       25.86      3.65 o 
  -2   0  12       16.47       15.12      3.06 o 
  -1   0  12        7.05        6.57      4.06 o 
   0   0  12       15.84       17.93      2.94 o 
   1   0  12       84.23       80.30      4.94 o 
   2   0  12       24.87       20.95      5.73 o 
   3   0  12       22.49       27.88      3.45 o 
   4   0  12       20.38       22.83      4.22 o 
   5   0  12       11.61       11.55      3.92 o 
   6   0  12        0.53        0.05      3.30 o 
  -8   1  12        1.82        3.24      6.81 o 
  -7   1  12        2.46        3.40      4.32 o 
  -6   1  12       23.69       26.35      5.85 o 
  -5   1  12        5.80        5.15      4.10 o 
  -4   1  12       21.00       23.24      2.63 o 
  -3   1  12       29.13       25.80      2.48 o 
  -2   1  12       68.03       68.52      2.93 o 
  -1   1  12       33.03       33.07      2.27 o 
   0   1  12       53.04       53.14      2.27 o 
   1   1  12       10.90       12.64      2.41 o 
   2   1  12       17.18       17.20      2.29 o 
   3   1  12      123.09      127.11      5.11 o 
   4   1  12       17.90       18.67      2.41 o 
   5   1  12       15.93       11.79      2.40 o 
  -7   2  12        4.59       -1.12      5.97 o 
  -6   2  12       56.04       55.62      5.80 o 
  -5   2  12        6.53        5.02      4.49 o 
  -4   2  12       13.14       11.33      2.73 o 
  -3   2  12      300.90      283.43      4.76 o 
  -2   2  12       29.49       31.37      2.14 o 
  -1   2  12       34.42       35.40      2.43 o 
   0   2  12        4.71        5.07      2.05 o 
   1   2  12       19.77       19.43      2.41 o 
   2   2  12        4.63        5.13      2.09 o 
   3   2  12        9.78       11.62      2.60 o 
   4   2  12       76.09       69.03      4.03 o 
   5   2  12        8.56        8.07      2.11 o 
  -6   3  12       23.98       23.66      5.88 o 
  -5   3  12        9.68       13.50      5.58 o 
  -4   3  12       20.99       17.59      3.42 o 
  -3   3  12       10.17        9.79      1.92 o 
  -2   3  12       30.86       29.79      2.84 o 
  -1   3  12       12.68       15.85      2.17 o 
   0   3  12       81.91       87.87      2.92 o 
   1   3  12      115.14      113.28      4.25 o 
   2   3  12        1.43        3.27      2.49 o 
   3   3  12        4.72        5.28      2.24 o 
   4   3  12        0.04        1.77      2.31 o 
  -5   4  12        5.60        7.87      3.93 o 
  -4   4  12        1.11        3.00      3.07 o 
  -3   4  12       10.66        9.35      2.95 o 
  -2   4  12       11.57       12.61      2.63 o 
  -1   4  12       12.10       13.92      2.83 o 
   0   4  12        3.53        4.37      2.25 o 
   1   4  12        6.50        5.48      2.61 o 
   2   4  12        7.41        7.86      2.63 o 
   3   4  12        4.15        1.75      3.98 o 
  -7   0  13        6.47        6.09      6.26 o 
  -6   0  13        8.08       11.27      6.45 o 
  -5   0  13        4.64        6.48      3.39 o 
  -4   0  13        0.41        1.23      3.93 o 
  -3   0  13       16.23       16.25      3.98 o 
  -2   0  13        0.07        2.56      3.77 o 
  -1   0  13        0.37        4.48      3.62 o 
   0   0  13      115.14      109.09      4.02 o 
   1   0  13        0.80       -0.91      3.15 o 
   2   0  13       10.94       12.31      4.05 o 
   3   0  13       14.24       12.43      4.17 o 
   4   0  13        0.97        5.39      3.27 o 
   5   0  13        0.26        0.30      3.12 o 
  -7   1  13        6.13        6.37      4.03 o 
  -6   1  13        1.39        3.20      4.14 o 
  -5   1  13        0.81        1.56      2.97 o 
  -4   1  13       43.95       38.30      2.81 o 
  -3   1  13      118.15      116.04     10.21 o 
  -2   1  13       19.91       19.03      2.37 o 
  -1   1  13       31.11       26.73      2.21 o 
   0   1  13       39.02       34.65      2.32 o 
   1   1  13       20.61       17.30      2.43 o 
   2   1  13        2.95        1.93      2.85 o 
   3   1  13       14.19       15.03      2.60 o 
   4   1  13       18.60       18.96      2.21 o 
   5   1  13        2.52        2.22      2.54 o 
  -6   2  13       20.68       20.23      4.14 o 
  -5   2  13        4.45        4.58      3.58 o 
  -4   2  13       29.48       30.89      3.04 o 
  -3   2  13        6.32        3.57      2.75 o 
  -2   2  13       17.97       20.29      2.31 o 
  -1   2  13       38.82       39.86      2.43 o 
   0   2  13        7.52        7.83      2.18 o 
   1   2  13        7.04        8.17      2.17 o 
   2   2  13        8.00        7.44      2.12 o 
   3   2  13       21.82       21.88      2.18 o 
   4   2  13       19.89       14.85      2.73 o 
  -5   3  13        5.70        1.11      5.90 o 
  -4   3  13        2.18        4.77      3.68 o 
  -3   3  13        4.62        4.04      2.10 o 
  -2   3  13        6.94        7.83      1.92 o 
  -1   3  13        1.90        3.57      2.19 o 
   0   3  13       38.72       35.78      4.64 o 
   1   3  13       22.91       21.50      2.85 o 
   2   3  13        3.11        3.18      2.21 o 
   3   3  13        3.93        3.44      2.27 o 
  -3   4  13       12.24       14.59      3.30 o 
  -2   4  13        3.86        3.67      2.24 o 
  -1   4  13        1.41       -0.96      2.17 o 
   0   4  13       11.01       10.52      2.44 o 
   1   4  13       15.67       15.29      2.52 o 
  -7   0  14        0.79        4.55      6.48 o 
  -6   0  14       12.48        7.80      6.32 o 
  -5   0  14        0.08        2.76      3.96 o 
  -4   0  14        6.34        5.35      3.97 o 
  -3   0  14        0.21        3.46      3.92 o 
  -2   0  14        1.53        4.32      3.07 o 
  -1   0  14        2.98        6.08      3.15 o 
   0   0  14        1.75        2.55      2.64 o 
   1   0  14        2.72        0.49      2.76 o 
   2   0  14        0.53        6.79      3.95 o 
   3   0  14        4.78        5.09      3.24 o 
   4   0  14        3.45       -2.54      4.02 o 
  -6   1  14        2.74        2.76      4.36 o 
  -5   1  14        5.37        2.59      3.15 o 
  -4   1  14       10.40       11.55      2.74 o 
  -3   1  14       61.21       66.05      2.69 o 
  -2   1  14        5.33        2.66      2.38 o 
  -1   1  14        3.68        2.97      1.89 o 
   0   1  14       17.02       19.64      2.94 o 
   1   1  14        4.29        4.43      2.00 o 
   2   1  14        3.59        3.54      2.60 o 
   3   1  14       17.99       20.05      2.11 o 
   4   1  14       39.33       35.58      2.24 o 
  -6   2  14        9.34       11.67      4.15 o 
  -5   2  14        8.83       11.47      3.26 o 
  -4   2  14        2.75        3.57      2.89 o 
  -3   2  14       31.70       32.22      2.68 o 
  -2   2  14       17.91       16.21      2.19 o 
  -1   2  14        4.66        5.50      2.04 o 
   0   2  14        0.59        4.87      1.89 o 
   1   2  14       13.22       14.51      2.31 o 
   2   2  14        5.37        8.80      2.33 o 
   3   2  14        1.86        2.57      1.94 o 
  -4   3  14        2.24        3.03      2.39 o 
  -3   3  14        4.66        7.71      2.25 o 
  -2   3  14        5.18        3.42      2.18 o 
  -1   3  14        0.96       -0.26      1.81 o 
   0   3  14        3.24        2.62      2.25 o 
   1   3  14       34.65       32.91      2.65 o 
   2   3  14        4.39        3.01      2.66 o 
  -6   0  15       24.76       34.33      6.64 o 
  -5   0  15        5.94        3.53      3.30 o 
  -4   0  15       17.88       19.70      4.50 o 
  -3   0  15        5.55        4.64      3.23 o 
  -2   0  15        0.15        0.63      2.98 o 
  -1   0  15        0.77        0.87      3.21 o 
   0   0  15       11.65       13.91      2.87 o 
   1   0  15       43.94       42.34      7.35 o 
   2   0  15        0.42        6.55      3.96 o 
   3   0  15       31.34       32.40      3.70 o 
  -6   1  15        4.06        2.74      4.79 o 
  -5   1  15        4.87        4.28      2.67 o 
  -4   1  15       13.33       15.36      2.90 o 
  -3   1  15       30.31       32.15      2.70 o 
  -2   1  15        4.89        3.16      2.03 o 
  -1   1  15        0.43        2.17      2.06 o 
   0   1  15        6.84        7.77      2.01 o 
   1   1  15        0.93        2.95      2.79 o 
   2   1  15        0.12        1.23      2.25 o 
   3   1  15        3.07        4.68      2.31 o 
  -5   2  15        0.92        3.31      3.60 o 
  -4   2  15        3.25        2.60      2.45 o 
  -3   2  15       54.70       48.96      3.69 o 
  -2   2  15       12.60       13.99      2.44 o 
  -1   2  15        5.21        4.63      2.10 o 
   0   2  15        0.76        2.45      1.87 o 
   1   2  15        2.13        0.34      2.73 o 
   2   2  15        1.84        7.78      2.82 o 
  -3   3  15        4.77        4.80      2.07 o 
  -2   3  15        6.80        7.98      2.38 o 
  -1   3  15        1.81        3.80      2.12 o 
   0   3  15       21.57       20.40      2.33 o 
  -5   0  16        0.08        2.45      4.42 o 
  -4   0  16       14.24       14.09      4.13 o 
  -3   0  16        4.99        5.18      3.34 o 
  -2   0  16        0.18        0.82      2.87 o 
  -1   0  16        0.13        0.29      3.29 o 
   0   0  16        7.54       13.25      3.26 o 
   1   0  16       10.78        7.78      3.31 o 
   2   0  16        0.07        4.21      4.51 o 
  -4   1  16       16.50       14.61      2.99 o 
  -3   1  16       45.16       42.90      4.11 o 
  -2   1  16       11.50       14.76      2.53 o 
  -1   1  16        3.98        6.43      2.09 o 
   0   1  16        7.70        7.53      1.88 o 
   1   1  16        5.92        4.35      2.54 o 
   2   1  16        1.17        1.29      2.76 o 
  -3   2  16       21.82       20.62      2.36 o 
  -2   2  16        0.54        2.82      2.25 o 
  -1   2  16        0.12        3.48      2.20 o 
   0   2  16       13.76       13.65      2.23 o 
   1   2  16        4.02        2.32      2.88 o 
  -3   0  17       19.62       14.95      5.48 o 
  -2   0  17        3.05        3.64      3.43 o 
  -1   0  17        0.00        0.88      2.89 o 
   0   0  17        0.79        1.61      2.54 o 
  -2   1  17        3.65        3.14      2.20 o 
  -1   1  17        1.32        3.99      1.86 o 
                                                 
